# Supplementary material for: Potential role of chimeric genes in pathway-related gene co-expression modules
Source: World J Surg Oncol. 2021 May 12;19:149. doi: 10.1186/s12957-021-02248-9 (PMC8117532; doi:10.1186/s12957-021-02248-9)
Supplement: Supplementary file 1 — Additional file 1. (XLS 80 kb) [file 12957_2021_2248_MOESM1_ESM.xls]

## Sheet: Sheet1
Accession numbers
AB087926
AB087930
AB087931
AB087935
AB087938
AB087940
AB087941
AB087943
AB087947
AB087950
AB087953
AB087955
AB087957
AB087960
AB087962
AB087963
AB087965
AB087967
AB087969
AB087971
AB087972
AB087973
AB087975
AB087976
AB087981
AB104465
AB104654
AB271938
AB271948
AB271959
AB271960
AB287431
AB304400
AB499815
AB506709
AB527069
AB530147
AF015116
AF028007
AF073474
AF141371
AF147881
AF161717
AF185048
AF188490
AF193515
AF202775
AF203442
AF203443
AF216205
AF216651
AF217463
AF284831
AF319660
AF461808
AF493992
AF521309
AJ001203
AJ236934
AJ243849
AJ277993
AJ296022
AJ416019
AJ510264
AJ564972
AJ715855
AK230482
AK230555
AK230572
AK230667
AK230685
AK230733
AK230812
AK230841
AK230857
AK230918
AK230925
AK230953
AK231027
AK231067
AK231122
AK231134
AK231156
AK231181
AK231215
AK231240
AK231250
AK231256
AK231318
AK231337
AK231339
AK231358
AK231405
AK231426
AK231445
AK231466
AK231555
AK231608
AK231638
AK231655
AK231713
AK232043
AK232092
AK232116
AK232140
AK232149
AK232157
AK232163
AK232193
AK232202
AK232284
AK232291
AK232320
AK232370
AK232412
AK232429
AK232457
AK232470
AK232562
AK232571
AK232631
AK232726
AK232791
AK232793
AK232798
AK232817
AK232835
AK232886
AK232925
AK232944
AK232949
AK232995
AK233000
AK233035
AK233107
AK233191
AK233218
AK233292
AK233351
AK233363
AK233376
AK233378
AK233396
AK233402
AK233409
AK233435
AK233451
AK233462
AK233493
AK233514
AK233531
AK233555
AK233582
AK233648
AK233713
AK233826
AK233841
AK233849
AK233871
AK233961
AK234001
AK234144
AK234147
AK234242
AK234306
AK234360
AK234363
AK234383
AK234411
AK234455
AK234481
AK234519
AK234533
AK234617
AK234630
AK234670
AK234693
AK234761
AK234783
AK234793
AK234805
AK234852
AK234929
AK235083
AK235088
AK235089
AK235125
AK235181
AK235187
AK235199
AK235208
AK235361
AK235393
AK235394
AK235408
AK235476
AK235528
AK235549
AK235590
AK235692
AK235711
AK235823
AK235827
AK235882
AK235956
AK236049
AK236154
AK236159
AK236168
AK236185
AK236191
AK236268
AK236297
AK236333
AK236353
AK236366
AK236384
AK236407
AK236427
AK236445
AK236499
AK236524
AK236610
AK236612
AK236623
AK236639
AK236645
AK236806
AK236823
AK236834
AK236840
AK236860
AK236869
AK236878
AK236900
AK236963
AK236969
AK236995
AK237000
AK237166
AK237259
AK237276
AK237277
AK237321
AK237331
AK237402
AK237517
AK237523
AK237784
AK237817
AK237922
AK237932
AK237989
AK238006
AK238038
AK238085
AK238192
AK238275
AK238334
AK238340
AK238359
AK238370
AK238425
AK238494
AK238519
AK238571
AK238582
AK238631
AK238697
AK238727
AK238765
AK238873
AK238967
AK239067
AK239073
AK239098
AK239114
AK239153
AK239166
AK239265
AK239284
AK239314
AK239317
AK239326
AK239346
AK239457
AK239469
AK239535
AK239617
AK239646
AK239668
AK239677
AK239701
AK239711
AK239728
AK239791
AK239842
AK239971
AK240002
AK240081
AK240123
AK240140
AK240163
AK240243
AK240275
AK240344
AK240403
AK240430
AK240507
AK240541
AK240545
AK240589
AK240601
AK343261
AK343294
AK343330
AK343474
AK343478
AK343482
AK343544
AK343588
AK343642
AK343643
AK343654
AK343665
AK343679
AK343765
AK343769
AK343875
AK343881
AK343939
AK344029
AK344073
AK344112
AK344172
AK344180
AK344210
AK344285
AK344299
AK344387
AK344503
AK344575
AK344580
AK344620
AK344661
AK344689
AK344709
AK344721
AK344862
AK344884
AK344899
AK344923
AK344957
AK345011
AK345040
AK345127
AK345128
AK345152
AK345155
AK345223
AK345226
AK345238
AK345255
AK345256
AK345292
AK345429
AK345513
AK345530
AK345536
AK345554
AK345579
AK345637
AK345644
AK345657
AK345698
AK345732
AK345762
AK345776
AK345780
AK345867
AK345912
AK345923
AK345941
AK345953
AK346039
AK346116
AK346150
AK346168
AK346226
AK346264
AK346287
AK346334
AK346347
AK346420
AK346511
AK346623
AK346624
AK346631
AK346646
AK346663
AK346732
AK346798
AK346822
AK346851
AK346953
AK346958
AK346980
AK347137
AK347139
AK347219
AK347262
AK347283
AK347311
AK347346
AK347401
AK347452
AK347536
AK347566
AK347660
AK347713
AK347790
AK347800
AK347810
AK347820
AK347874
AK347904
AK347952
AK348034
AK348083
AK348092
AK348140
AK348198
AK348208
AK348210
AK348236
AK348360
AK348383
AK348392
AK348434
AK348525
AK348526
AK348529
AK348615
AK348619
AK348630
AK348644
AK348646
AK348695
AK348741
AK348745
AK348924
AK348938
AK348977
AK348997
AK349030
AK349068
AK349165
AK349176
AK349193
AK349224
AK349262
AK349310
AK349378
AK349381
AK349398
AK349447
AK349450
AK349455
AK349501
AK349538
AK349586
AK349685
AK349718
AK349766
AK349779
AK349795
AK349835
AK349871
AK349916
AK349971
AK350010
AK350033
AK350095
AK350167
AK350273
AK350318
AK350391
AK350392
AK350404
AK350412
AK350425
AK350439
AK350533
AK350560
AK350592
AK350634
AK350802
AK350829
AK350836
AK350894
AK350961
AK350979
AK351074
AK351075
AK351113
AK351265
AK351313
AK351319
AK351418
AK351492
AK351535
AK351553
AK351564
AK351635
AK351637
AK351645
AK351649
AK351698
AK351793
AK351832
AK351903
AK351974
AK351987
AK352032
AK352189
AK352212
AK352247
AK352288
AK352306
AK352417
AK352450
AK352469
AK352489
AM114538
AM114539
AM233751
AY039112
AY093443
AY093444
AY094061
AY240953
AY271356
AY288913
AY334573
AY382477
AY533020
AY533021
AY550076
AY569332
AY606803
AY609409
AY609417
AY609457
AY609536
AY609558
AY609579
AY609629
AY609727
AY609728
AY609750
AY609814
AY609820
AY609900
AY609915
AY609919
AY609947
AY609965
AY609966
AY609988
AY610036
AY610048
AY610089
AY610114
AY610236
AY610278
AY610433
AY610440
AY610463
AY633619
AY639873
AY682829
AY683049
AY698063
AY705921
AY772411
AY779185
AY996814
D89497
DQ008578
DQ073395
DQ333199
DQ368597
DQ629153
DQ673096
DQ786570
DQ853416
DQ917636
EF174191
EF174194
EF194143
EF432729
EF576922
EF576923
EF619344
EF622095
EF625355
EF625358
EF681866
EU030283
EU069826
EU082069
EU155082
EU286536
EU286537
EU402600
EU421950
EU587017
EU617321
EU650788
EU655633
EU655634
EU661938
EU661947
EU753851
FJ200453
FJ200454
FJ217222
FJ436397
FJ439668
FJ524379
FM995600
GQ368239
GQ421749
GQ902942
GU165833
GU165834
GU229658
GU391030
GU475001
HM046511
HM046517
HM439287
HM488957
HM537231
PIGFR16BP
PIGMUOPR
PIGNADPDL4
PIGTGFB1A
PIGTHSY
PIGVALA
S82664
SSU41340
SSU60178
SSU84399
SSU87622
SSU88893
SSU89949
X12373
X51977
X54975
X64315
X76301
Y00111
Y09136
Z19538
AB026121
AB038153
AB044390
AB052738
AB079527
AB087889
AB087893
AB087894
AB087895
AB087896
AB087906
AB087907
AB087908
AB087909
AB087910
AB087911
AB087912
AB087913
AB087914
AB087916
AB087920
AB087921
AB087922
Accession numbers
AB087926
AB087930
AB087931
AB087935
AB087938
AB087940
AB087941
AB087943
AB087947
AB087950
AB087953
AB087955
AB087957
AB087960
AB087962
AB087963
AB087965
AB087967
AB087969
AB087971
AB087972
AB087973
AB087975
AB087976
AB087981
AB104465
AB104654
AB271938
AB271948
AB271959
AB271960
AB287431
AB304400
AB499815
AB506709
AB527069
AB530147
AF015116
AF028007
AF073474
AF141371
AF147881
AF161717
AF185048
AF188490
AF193515
AF202775
AF203442
AF203443
AF216205
AF216651
AF217463
AF284831
AF319660
AF461808
AF493992
AF521309
AJ001203
AJ236934
AJ243849
AJ277993
AJ296022
AJ416019
AJ510264
AJ564972
AJ715855
AK230482
AK230555
AK230572
AK230667
AK230685
AK230733
AK230812
AK230841
AK230857
AK230918
AK230925
AK230953
AK231027
AK231067
AK231122
AK231134
AK231156
AK231181
AK231215
AK231240
AK231250
AK231256
AK231318
AK231337
AK231339
AK231358
AK231405
AK231426
AK231445
AK231466
AK231555
AK231608
AK231638
AK231655
AK231713
AK232043
AK232092
AK232116
AK232140
AK232149
AK232157
AK232163
AK232193
AK232202
AK232284
AK232291
AK232320
AK232370
AK232412
AK232429
AK232457
AK232470
AK232562
AK232571
AK232631
AK232726
AK232791
AK232793
AK232798
AK232817
AK232835
AK232886
AK232925
AK232944
AK232949
AK232995
AK233000
AK233035
AK233107
AK233191
AK233218
AK233292
AK233351
AK233363
AK233376
AK233378
AK233396
AK233402
AK233409
AK233435
AK233451
AK233462
AK233493
AK233514
AK233531
AK233555
AK233582
AK233648
AK233713
AK233826
AK233841
AK233849
AK233871
AK233961
AK234001
AK234144
AK234147
AK234242
AK234306
AK234360
AK234363
AK234383
AK234411
AK234455
AK234481
AK234519
AK234533
AK234617
AK234630
AK234670
AK234693
AK234761
AK234783
AK234793
AK234805
AK234852
AK234929
AK235083
AK235088
AK235089
AK235125
AK235181
AK235187
AK235199
AK235208
AK235361
AK235393
AK235394
AK235408
AK235476
AK235528
AK235549
AK235590
AK235692
AK235711
AK235823
AK235827
AK235882
AK235956
AK236049
AK236154
AK236159
AK236168
AK236185
AK236191
AK236268
AK236297
AK236333
AK236353
AK236366
AK236384
AK236407
AK236427
AK236445
AK236499
AK236524
AK236610
AK236612
AK236623
AK236639
AK236645
AK236806
AK236823
AK236834
AK236840
AK236860
AK236869
AK236878
AK236900
AK236963
AK236969
AK236995
AK237000
AK237166
AK237259
AK237276
AK237277
AK237321
AK237331
AK237402
AK237517
AK237523
AK237784
AK237817
AK237922
AK237932
AK237989
AK238006
AK238038
AK238085
AK238192
AK238275
AK238334
AK238340
AK238359
AK238370
AK238425
AK238494
AK238519
AK238571
AK238582
AK238631
AK238697
AK238727
AK238765
AK238873
AK238967
AK239067
AK239073
AK239098
AK239114
AK239153
AK239166
AK239265
AK239284
AK239314
AK239317
AK239326
AK239346
AK239457
AK239469
AK239535
AK239617
AK239646
AK239668
AK239677
AK239701
AK239711
AK239728
AK239791
AK239842
AK239971
AK240002
AK240081
AK240123
AK240140
AK240163
AK240243
AK240275
AK240344
AK240403
AK240430
AK240507
AK240541
AK240545
AK240589
AK240601
AK343261
AK343294
AK343330
AK343474
AK343478
AK343482
AK343544
AK343588
AK343642
AK343643
AK343654
AK343665
AK343679
AK343765
AK343769
AK343875
AK343881
AK343939
AK344029
AK344073
AK344112
AK344172
AK344180
AK344210
AK344285
AK344299
AK344387
AK344503
AK344575
AK344580
AK344620
AK344661
AK344689
AK344709
AK344721
AK344862
AK344884
AK344899
AK344923
AK344957
AK345011
AK345040
AK345127
AK345128
AK345152
AK345155
AK345223
AK345226
AK345238
AK345255
AK345256
AK345292
AK345429
AK345513
AK345530
AK345536
AK345554
AK345579
AK345637
AK345644
AK345657
AK345698
AK345732
AK345762
AK345776
AK345780
AK345867
AK345912
AK345923
AK345941
AK345953
AK346039
AK346116
AK346150
AK346168
AK346226
AK346264
AK346287
AK346334
AK346347
AK346420
AK346511
AK346623
AK346624
AK346631
AK346646
AK346663
AK346732
AK346798
AK346822
AK346851
AK346953
AK346958
AK346980
AK347137
AK347139
AK347219
AK347262
AK347283
AK347311
AK347346
AK347401
AK347452
AK347536
AK347566
AK347660
AK347713
AK347790
AK347800
AK347810
AK347820
AK347874
AK347904
AK347952
AK348034
AK348083
AK348092
AK348140
AK348198
AK348208
AK348210
AK348236
AK348360
AK348383
AK348392
AK348434
AK348525
AK348526
AK348529
AK348615
AK348619
AK348630
AK348644
AK348646
AK348695
AK348741
AK348745
AK348924
AK348938
AK348977
AK348997
AK349030
AK349068
AK349165
AK349176
AK349193
AK349224
AK349262
AK349310
AK349378
AK349381
AK349398
AK349447
AK349450
AK349455
AK349501
AK349538
AK349586
AK349685
AK349718
AK349766
AK349779
AK349795
AK349835
AK349871
AK349916
AK349971
AK350010
AK350033
AK350095
AK350167
AK350273
AK350318
AK350391
AK350392
AK350404
AK350412
AK350425
AK350439
AK350533
AK350560
AK350592
AK350634
AK350802
AK350829
AK350836
AK350894
AK350961
AK350979
AK351074
AK351075
AK351113
AK351265
AK351313
AK351319
AK351418
AK351492
AK351535
AK351553
AK351564
AK351635
AK351637
AK351645
AK351649
AK351698
AK351793
AK351832
AK351903
AK351974
AK351987
AK352032
AK352189
AK352212
AK352247
AK352288
AK352306
AK352417
AK352450
AK352469
AK352489
AM114538
AM114539
AM233751
AY039112
AY093443
AY093444
AY094061
AY240953
AY271356
AY288913
AY334573
AY382477
AY533020
AY533021
AY550076
AY569332
AY606803
AY609409
AY609417
AY609457
AY609536
AY609558
AY609579
AY609629
AY609727
AY609728
AY609750
AY609814
AY609820
AY609900
AY609915
AY609919
AY609947
AY609965
AY609966
AY609988
AY610036
AY610048
AY610089
AY610114
AY610236
AY610278
AY610433
AY610440
AY610463
AY633619
AY639873
AY682829
AY683049
AY698063
AY705921
AY772411
AY779185
AY996814
D89497
DQ008578
DQ073395
DQ333199
DQ368597
DQ629153
DQ673096
DQ786570
DQ853416
DQ917636
EF174191
EF174194
EF194143
EF432729
EF576922
EF576923
EF619344
EF622095
EF625355
EF625358
EF681866
EU030283
EU069826
EU082069
EU155082
EU286536
EU286537
EU402600
EU421950
EU587017
EU617321
EU650788
EU655633
EU655634
EU661938
EU661947
EU753851
FJ200453
FJ200454
FJ217222
FJ436397
FJ439668
FJ524379
FM995600
GQ368239
GQ421749
GQ902942
GU165833
GU165834
GU229658
GU391030
GU475001
HM046511
HM046517
HM439287
HM488957
HM537231
PIGFR16BP
PIGMUOPR
PIGNADPDL4
PIGTGFB1A
PIGTHSY
PIGVALA
S82664
SSU41340
SSU60178
SSU84399
SSU87622
SSU88893
SSU89949
X12373
X51977
X54975
X64315
X76301
Y00111
Y09136
Z19538
AB026121
AB038153
AB044390
AB052738
AB079527
AB087889
AB087893
AB087894
AB087895
AB087896
AB087906
AB087907
AB087908
AB087909
AB087910
AB087911
AB087912
AB087913
AB087914
AB087916
AB087920
AB087921
AB087922
