# Supplementary material for: Potential role of chimeric genes in pathway-related gene co-expression modules
Source: World J Surg Oncol. 2021 May 12;19:149. doi: 10.1186/s12957-021-02248-9 (PMC8117532; doi:10.1186/s12957-021-02248-9)
Supplement: Supplementary file 2 — Additional file 2. (XLS 32 kb) [file 12957_2021_2248_MOESM2_ESM.xls]

## Sheet: Sheet1
Sample_ID
ERR192388
ERR192384
ERR192412
ERR192419
ERR208928
ERR192399
ERR192367
ERR192394
ERR208971
ERR209001
SRR689221
ERR192365
SRR689226
SRR689228
ERR192427
ERR192369
SRR689216
ERR208975
SRR689217
SRR934630
ERR192403
ERR192372
SRR689214
SRR689213
SRR689225
ERR209012
SRR689222
SRR414980
ERR192362
ERR192405
ERR208927
ERR209024
ERR192423
ERR192407
ERR192400
ERR192391
ERR208989
ERR208991
ERR192374
ERR192433
ERR192426
ERR208947
ERR192385
ERR209020
ERR192436
ERR192422
ERR192390
ERR192371
ERR192366
ERR192380
ERR192382
ERR192431
ERR192396
ERR192415
ERR209005
ERR192401
ERR192402
ERR208965
ERR192389
ERR192368
ERR209006
ERR192439
ERR192370
ERR192386
ERR260357
ERR192398
ERR192413
ERR192383
ERR192363
ERR192406
ERR208992
ERR192392
ERR192376
ERR208946
ERR192441
ERR208990
ERR192414
ERR192410
ERR192364
ERR192409
ERR192447
ERR192378
ERR192420
ERR192393
ERR208960
ERR192425
ERR208926
ERR208935
ERR208931
ERR208949
ERR192377
ERR192418
ERR192408
SRR1022913
ERR192387
ERR208934
ERR209008
ERR208987
ERR192373
ERR208966
ERR208933
ERR260358
SRR1022874
ERR208952
SRR1022877
ERR208974
SRR1022889
SRR1022887
SRR1022876
SRR1022886
SRR1022875
ERR208961
ERR192381
SRR1022888
SRR544922
SRR1022883
ERR208962
SRR1022884
SRR1022885
ERR208995
SRR1022890
SRR1022881
SRR1022882
SRR1022891
ERR208969
SRR1022879
SRR1022892
ERR209014
SRR1022880
ERR209000
SRR1022878
ERR208951
ERR208994
ERR208940
ERR208942
ERR208950
ERR208997
ERR209011
ERR208944
ERR208938
ERR208945
ERR208954
ERR208964
ERR208978
ERR208976
ERR208977
ERR209007
SRR066365
ERR208981
ERR208968
ERR209022
ERR208982
ERR208972
Sample_ID
ERR192388
ERR192384
ERR192412
ERR192419
ERR208928
ERR192399
ERR192367
ERR192394
ERR208971
ERR209001
SRR689221
ERR192365
SRR689226
SRR689228
ERR192427
ERR192369
SRR689216
ERR208975
SRR689217
SRR934630
ERR192403
ERR192372
SRR689214
SRR689213
SRR689225
ERR209012
SRR689222
SRR414980
ERR192362
ERR192405
ERR208927
ERR209024
ERR192423
ERR192407
ERR192400
ERR192391
ERR208989
ERR208991
ERR192374
ERR192433
ERR192426
ERR208947
ERR192385
ERR209020
ERR192436
ERR192422
ERR192390
ERR192371
ERR192366
ERR192380
ERR192382
ERR192431
ERR192396
ERR192415
ERR209005
ERR192401
ERR192402
ERR208965
ERR192389
ERR192368
ERR209006
ERR192439
ERR192370
ERR192386
ERR260357
ERR192398
ERR192413
ERR192383
ERR192363
ERR192406
ERR208992
ERR192392
ERR192376
ERR208946
ERR192441
ERR208990
ERR192414
ERR192410
ERR192364
ERR192409
ERR192447
ERR192378
ERR192420
ERR192393
ERR208960
ERR192425
ERR208926
ERR208935
ERR208931
ERR208949
ERR192377
ERR192418
ERR192408
SRR1022913
ERR192387
ERR208934
ERR209008
ERR208987
ERR192373
ERR208966
ERR208933
ERR260358
SRR1022874
ERR208952
SRR1022877
ERR208974
SRR1022889
SRR1022887
SRR1022876
SRR1022886
SRR1022875
ERR208961
ERR192381
SRR1022888
SRR544922
SRR1022883
ERR208962
SRR1022884
SRR1022885
ERR208995
SRR1022890
SRR1022881
SRR1022882
SRR1022891
ERR208969
SRR1022879
SRR1022892
ERR209014
SRR1022880
ERR209000
SRR1022878
ERR208951
ERR208994
ERR208940
ERR208942
ERR208950
ERR208997
ERR209011
ERR208944
ERR208938
ERR208945
ERR208954
ERR208964
ERR208978
ERR208976
ERR208977
ERR209007
SRR066365
ERR208981
ERR208968
ERR209022
ERR208982
ERR208972
